# Supplementary material for: Congruence and Diversity of Butterfly-Host Plant Associations at Higher Taxonomic Levels
Source: PLoS One. 2013 May 23;8(5):e63570. doi: 10.1371/journal.pone.0063570 (PMC3662771; doi:10.1371/journal.pone.0063570)
Supplement: Dataset S2 — File in comma separated value format used to build Figure 2 . The file contains the number of butterfly species and number of butterfly species with host plant records among regions and subfamilies. (CSV) [file pone.0063570.s002.csv]

	Region	Subfamily	Total.Species	Species.with.host.record
1	NC	Parnassiinae	1	1
2	NC	Papilioninae	23	23
3	NC	Eudaminae	41	36
4	NC	Pyrginae	47	41
5	NC	Pyrrhopyginae	2	2
6	NC	Heteropterinae	2	1
7	NC	Hesperiinae	125	93
8	NC	Megathyminae	18	18
9	NC	Dismorphiinae	1	NA
10	NC	Coliadinae	32	30
11	NC	Pierinae	19	17
12	NC	Libytheinae	1	1
13	NC	Danainae	2	2
14	NC	Ithomiinae	1	1
15	NC	Satyrinae	37	27
16	NC	Morphinae	1	1
17	NC	Charaxinae	1	1
18	NC	Biblidinae	9	8
19	NC	Apaturinae	6	6
20	NC	Cyrestinae	3	3
21	NC	Nymphalinae	62	62
22	NC	Heliconiinae	25	24
23	NC	Limenitidinae	7	7
24	NC	Riodininae	24	14
25	NC	Miletinae	1	1
26	NC	Polyommatinae	38	34
27	NC	Lycaeninae	16	13
28	NC	Theclinae	78	72
29	NT	Baroniinae	1	1
30	NT	Papilioninae	100	74
31	NT	Hedylidae	34	6
32	NT	Eudaminae	380	122
33	NT	Pyrginae	495	113
34	NT	Pyrrhopyginae	183	41
35	NT	Heteropterinae	137	1
36	NT	Hesperiinae	940	161
37	NT	Megathyminae	21	17
38	NT	Dismorphiinae	49	10
39	NT	Coliadinae	46	22
40	NT	Pierinae	193	48
41	NT	Libytheinae	2	NA
42	NT	Danainae	10	7
43	NT	Ithomiinae	321	80
44	NT	Satyrinae	860	101
45	NT	Morphinae	131	58
46	NT	Charaxinae	107	44
47	NT	Biblidinae	217	58
48	NT	Apaturinae	13	6
49	NT	Cyrestinae	14	2
50	NT	Nymphalinae	178	59
51	NT	Heliconiinae	128	75
52	NT	Limenitidinae	82	36
53	NT	Euselasiinae	170	16
54	NT	Riodininae	1118	135
55	NT	Polyommatinae	98	19
56	NT	Lycaeninae	1	NA
57	NT	Theclinae	756	125
58	AT	Papilioninae	78	39
59	AT	Coeliadinae	16	10
60	AT	Pyrginae	18	13
61	AT	Pyrrhopyginae	81	21
62	AT	Heteropterinae	17	8
63	AT	Hesperiinae	211	67
64	AT	Pseudopontiinae	1	1
65	AT	Coliadinae	8	6
66	AT	Pierinae	141	73
67	AT	Danainae	18	11
68	AT	Satyrinae	268	57
69	AT	Charaxinae	149	108
70	AT	Biblidinae	28	22
71	AT	Apaturinae	3	NA
72	AT	Nymphalinae	58	43
73	AT	Heliconiinae	183	102
74	AT	Limenitidinae	492	83
75	AT	Nemeobiinae	13	2
76	AT	Poritiinae	475	103
77	AT	Miletinae	54	3
78	AT	Aphnaeinae	190	76
79	AT	Polyommatinae	353	147
80	AT	Lycaeninae	2	2
81	AT	Theclinae	235	97
82	OR	Parnassiinae	2	1
83	OR	Papilioninae	115	76
84	OR	Coeliadinae	49	19
85	OR	Euschemoninae	1	1
86	OR	Eudaminae	1	NA
87	OR	Pyrginae	1	1
88	OR	Pyrrhopyginae	118	27
89	OR	Trapezitinae	69	52
90	OR	Hesperiinae	317	103
91	OR	Coliadinae	25	11
92	OR	Pierinae	277	56
93	OR	Libytheinae	3	2
94	OR	Danainae	94	47
95	OR	Tellervinae	1	1
96	OR	Calinaginae	2	1
97	OR	Satyrinae	291	105
98	OR	Morphinae	81	24
99	OR	Charaxinae	36	20
100	OR	Pseudergolinae	6	6
101	OR	Biblidinae	8	2
102	OR	Apaturinae	28	15
103	OR	Cyrestinae	19	7
104	OR	Nymphalinae	48	27
105	OR	Heliconiinae	42	22
106	OR	Limenitidinae	188	66
107	OR	Nemeobiinae	51	7
108	OR	Curetinae	16	8
109	OR	Poritiinae	42	3
110	OR	Miletinae	72	3
111	OR	Aphnaeinae	12	2
112	OR	Polyommatinae	267	105
113	OR	Lycaeninae	14	10
114	OR	Theclinae	591	198
115	PA	Parnassiinae	47	34
116	PA	Papilioninae	19	13
117	PA	Coeliadinae	4	3
118	PA	Eudaminae	5	1
119	PA	Pyrginae	49	29
120	PA	Pyrrhopyginae	19	5
121	PA	Heteropterinae	15	3
122	PA	Hesperiinae	92	16
123	PA	Dismorphiinae	7	4
124	PA	Coliadinae	52	30
125	PA	Pierinae	80	40
126	PA	Libytheinae	1	1
127	PA	Danainae	5	4
128	PA	Calinaginae	6	NA
129	PA	Satyrinae	481	127
130	PA	Morphinae	9	1
131	PA	Charaxinae	2	NA
132	PA	Pseudergolinae	1	1
133	PA	Biblidinae	1	1
134	PA	Apaturinae	29	16
135	PA	Cyrestinae	1	NA
136	PA	Nymphalinae	96	38
137	PA	Heliconiinae	51	29
138	PA	Limenitidinae	98	28
139	PA	Nemeobiinae	19	6
140	PA	Curetinae	1	NA
141	PA	Poritiinae	1	NA
142	PA	Miletinae	5	NA
143	PA	Aphnaeinae	15	5
144	PA	Polyommatinae	262	182
145	PA	Lycaeninae	52	25
146	PA	Theclinae	206	93
147	PA	NA	1	NA
148	widespread	Parnassiinae	10	5
149	widespread	Papilioninae	69	10
150	widespread	Pyrginae	8	8
151	widespread	Pyrrhopyginae	2	2
152	widespread	Heteropterinae	1	1
153	widespread	Hesperiinae	13	13
154	widespread	Coliadinae	13	11
155	widespread	Pierinae	25	23
156	widespread	Libytheinae	2	1
157	widespread	Danainae	4	4
158	widespread	Satyrinae	21	14
159	widespread	Charaxinae	6	5
160	widespread	Biblidinae	2	2
161	widespread	Cyrestinae	1	1
162	widespread	Nymphalinae	20	20
163	widespread	Heliconiinae	16	16
164	widespread	Limenitidinae	5	4
165	widespread	Riodininae	1	1
166	widespread	Nemeobiinae	1	NA
167	widespread	Aphnaeinae	2	2
168	widespread	Polyommatinae	19	19
169	widespread	Lycaeninae	1	1
170	widespread	Theclinae	6	6
